# Supplementary material for: HTR2B and SLC5A3 Are Specific Markers in Age-Related Osteoarthritis and Involved in Apoptosis and Inflammation of Osteoarthritis Synovial Cells
Source: Front Mol Biosci. 2021 Jun 16;8:691602. doi: 10.3389/fmolb.2021.691602 (PMC8241908; doi:10.3389/fmolb.2021.691602)
Supplement: Supplementary file 1 [file Table2.XLSX]

## Sheet: Sheet1
ID	logFC	AveExpr	t	P.Value	adj.P.Val	B
XIST	2.09449	7.40487	3.06138	0.00605116	0.049659	-2.41377
PTN	1.85058	8.95972	4.1842	0.000438824	0.0106542	0.0350033
ERAP2	1.65794	8.02759	3.60548	0.00171683	0.0219696	-1.24456
NAP1L3	1.52302	7.95597	5.02051	6.15151e-05	0.00449457	1.88622
GPR88	1.5104	7.62841	3.47616	0.00232314	0.0266355	-1.5267
TLR7	1.40945	8.32759	4.28444	0.000346294	0.010253	0.257889
HTR2B	1.3813	7.40977	3.73352	0.00127102	0.0182785	-0.963399
BHLHE41	1.35589	9.05052	4.38044	0.000276063	0.00903467	0.47134
PPP1R3C	1.34394	10.1259	4.19875	0.000424	0.0106542	0.0673386
PNMAL1	1.3437	7.54904	4.21634	0.000406738	0.0106542	0.106454
PDZRN4	1.29816	6.496	5.62772	1.52316e-05	0.00277479	3.19937
WIF1	1.27918	6.0909	4.073	0.00057069	0.0121372	-0.212105
HLA-DQB1	1.20731	11.7255	3.50453	0.00217429	0.0255169	-1.46499
SGPP1	1.0804	7.89661	5.34782	2.88616e-05	0.00363176	2.59871
TRIL	1.06342	8.0957	3.67809	0.0014479	0.0198286	-1.08532
SLC5A3	1.02454	8.286	3.99899	0.000679713	0.0131025	-0.376387
TM6SF1	0.967849	9.72698	6.03591	6.08924e-06	0.0021339	4.05849
IL11RA	0.954187	8.76922	3.70918	0.00134588	0.0189343	-1.01696
TNFRSF11B	0.952122	6.70427	4.63008	0.000153325	0.00661489	1.02548
RIMS3	0.946606	7.83499	4.23001	0.000393807	0.0105559	0.136858
LOX	0.943889	8.02512	3.36599	0.0030021	0.0317746	-1.76526
B3GALNT1	0.885282	6.92541	4.65304	0.00014527	0.0064992	1.07635
DEPTOR	0.830103	9.15691	4.48231	0.000217105	0.00833461	0.697685
FAM63B	0.802327	8.00022	3.28266	0.00364131	0.036104	-1.94444
RAB40B	0.788023	8.49463	3.90764	0.000843303	0.0148127	-0.578865
TXNDC15	0.780055	9.97595	5.30098	3.21439e-05	0.00373971	2.49738
TMEM230	0.754422	10.6385	4.88749	8.38743e-05	0.00506247	1.59407
LPAR6	0.753425	10.0221	3.22172	0.00419101	0.0389841	-2.07468
CRYZL1	0.752434	8.18168	3.82165	0.00103286	0.016533	-0.769032
AGA	0.751611	7.66563	6.35033	3.04596e-06	0.0021339	4.70506
SMC2	0.751071	6.763	4.25788	0.000368711	0.0104109	0.198838
ATP8B4	0.74641	7.04288	3.2289	0.00412231	0.0388235	-2.05938
SEC23A	0.73452	8.74878	4.50779	0.000204452	0.00812427	0.754268
EML1	0.729034	8.77047	3.23477	0.00406688	0.0384613	-2.04685
GLT8D2	0.728079	10.1412	3.75177	0.0012176	0.0179081	-0.923194
AMIGO2	0.726982	7.42757	3.79194	0.00110775	0.0172443	-0.834633
PTGS1	0.721374	9.23989	4.03933	0.000617948	0.0125745	-0.286881
EAPP	0.717847	9.47227	4.37867	0.000277223	0.00903467	0.467392
2021-09-10	0.717059	7.87213	3.75492	0.00120861	0.0178468	-0.916257
ZDHHC4	0.715722	8.94998	4.82924	9.61087e-05	0.00506247	1.46574
LINC00339	0.696261	8.28724	3.96722	0.000732664	0.0133312	-0.446843
HHLA3	0.690342	6.91267	5.28411	3.34176e-05	0.00373971	2.46081
SGMS1	0.689188	7.53317	3.23582	0.00405705	0.0384486	-2.04461
TP53TG1	0.686429	7.69756	3.69345	0.00139658	0.0194662	-1.05156
SYNC	0.68609	6.50313	3.21941	0.00421337	0.0391118	-2.0796
ERLIN2	0.681747	7.80272	4.7387	0.000118811	0.00572567	1.26587
DERA	0.667404	8.24954	3.48226	0.00229031	0.0263327	-1.51344
GDE1	0.66268	9.74862	5.07158	5.46312e-05	0.00428386	1.99802
GTF2H5	0.659308	9.24195	3.24792	0.00394543	0.0379071	-2.01877
KCNMB1	0.654781	8.84651	4.14167	0.000485212	0.0114093	-0.0595275
ACOT13	0.652416	9.52854	4.18964	0.000433217	0.0106542	0.0471044
ITFG1	0.651384	11.2548	4.3496	0.000296909	0.00927009	0.402775
BEX4	0.636661	8.99851	3.32195	0.00332491	0.0339996	-1.86011
TMEM187	0.636254	8.30706	4.54517	0.000187223	0.00771018	0.837229
FGGY	0.630248	7.45297	5.44872	2.29015e-05	0.00334657	2.81623
PSMB10	0.628735	9.39634	3.83795	0.000993939	0.0163417	-0.733024
HSPA2	0.623397	9.39814	3.30523	0.00345616	0.0350255	-1.89604
POP5	0.621636	9.60581	4.99836	6.47688e-05	0.00463343	1.83766
SC5D	0.616435	8.77845	4.8518	9.11685e-05	0.00506247	1.51548
AKIP1	0.607338	8.77363	5.08382	5.31015e-05	0.00428386	2.02477
GNA14	0.607188	7.69398	3.6879	0.00141492	0.0195034	-1.06377
MGAT4A	0.601727	6.87876	3.31792	0.00335609	0.0341643	-1.86878
EPHA3	0.598882	7.47576	3.30417	0.00346463	0.0350329	-1.89831
MS4A2	0.598412	6.35649	3.62505	0.00163983	0.0214075	-1.20169
PTPN22	0.595016	7.72829	3.51305	0.00213144	0.0253779	-1.44644
TCFL5	0.591955	8.33968	3.53772	0.00201198	0.0244456	-1.39264
PIGF	0.588792	8.76129	4.38214	0.00027496	0.00903467	0.475111
NCK1	0.586378	9.59205	5.03574	5.93749e-05	0.00448281	1.91958
ORC3	0.58311	8.45476	4.75445	0.000114503	0.00557741	1.30068
ATXN7	-0.58235	7.33225	-4.34539	0.000299873	0.00927009	0.393418
PLK3	-0.582958	8.35055	-3.82376	0.00102774	0.016533	-0.764377
HSD17B7	-0.584848	8.97765	-4.26811	0.000359909	0.0104109	0.221584
HYMAI	-0.585271	6.83981	-3.10381	0.00549286	0.0466762	-2.32458
SPAG9	-0.58564	6.8213	-3.9588	0.000747377	0.0135425	-0.465514
TCF12	-0.587187	6.07424	-3.07444	0.00587371	0.0485981	-2.38636
SETD8	-0.592844	6.49347	-3.5461	0.00197295	0.0242866	-1.37437
RND1	-0.593953	5.99124	-3.15156	0.00492418	0.0429799	-2.22373
RNF19A	-0.595376	6.72697	-4.06224	0.00058539	0.0122769	-0.23601
LONRF1	-0.601872	6.96562	-4.05642	0.000593487	0.0123325	-0.248921
RBBP6	-0.602934	8.32241	-5.80109	1.02948e-05	0.00232987	3.56685
ZNF587	-0.603068	8.07036	-3.31043	0.00341478	0.0346837	-1.88486
STAT5B	-0.612693	7.53757	-4.33472	0.000307525	0.00934958	0.36969
MYL6	-0.615538	9.2754	-4.53357	0.000192411	0.00785244	0.811469
MTA1	-0.618351	8.44211	-5.60808	1.59259e-05	0.00277479	3.15752
RAPGEF1	-0.61862	7.33198	-4.85301	9.09119e-05	0.00506247	1.51814
HNRNPUL2	-0.623465	8.91616	-4.71904	0.000124417	0.00581042	1.22241
CCNL2	-0.633034	9.4131	-3.54653	0.00197095	0.0242866	-1.37342
LMNA	-0.635367	9.57646	-3.51133	0.00214004	0.0253779	-1.45019
RLF	-0.636335	8.39075	-5.77978	1.08007e-05	0.00232987	3.52188
CTC-425F1.4	-0.641527	8.83844	-4.72991	0.000121287	0.00578346	1.24643
MMP14	-0.646693	9.89957	-3.79685	0.001095	0.0171047	-0.823788
ELF1	-0.647751	9.73453	-4.8952	8.23777e-05	0.00506247	1.61104
GTF2H2B	-0.65192	5.83914	-4.63049	0.000153177	0.00661489	1.02639
KLF7	-0.654649	9.35852	-4.99244	6.56681e-05	0.00463343	1.82467
LCAT	-0.655011	7.05451	-3.72476	0.00129748	0.018425	-0.982684
EBLN2	-0.658064	8.40988	-4.2341	0.000390024	0.0105559	0.145944
GTF2H3	-0.660137	9.34856	-4.43864	0.000240646	0.00867848	0.600684
FKSG49	-0.66328	9.36457	-5.17794	4.26975e-05	0.0040668	2.23013
IL6ST	-0.666669	6.80495	-3.81683	0.00104466	0.0166085	-0.779683
FLJ42627	-0.671962	8.39868	-3.92485	0.000809729	0.0144001	-0.540738
THOC2	-0.672374	8.40568	-6.26901	3.63935e-06	0.0021339	4.53916
YBX3	-0.680316	11.5873	-4.02274	0.000642633	0.0127144	-0.323686
LOC440434	-0.695003	8.96078	-5.89066	8.41986e-06	0.00224365	3.75522
CSF1	-0.697301	7.51513	-5.61925	1.55271e-05	0.00277479	3.18133
RPL37A	-0.699152	10.9422	-4.23149	0.000392437	0.0105559	0.140139
CYP1B1	-0.70161	10.5781	-4.039	0.000618421	0.0125745	-0.287599
EIF5A	-0.708098	9.87384	-5.29218	3.28022e-05	0.00373971	2.4783
Y16709	-0.714096	11.2876	-7.20543	4.93751e-07	0.00204395	6.38987
DDR2	-0.724977	10.2737	-4.24757	0.000377806	0.0104997	0.175903
SLCO4A1	-0.727717	8.7191	-3.11092	0.00540438	0.0461921	-2.30961
PARVA	-0.73522	7.69525	-5.15621	4.48992e-05	0.00406787	2.18279
AKT2	-0.736781	6.79561	-6.66076	1.55607e-06	0.00204395	5.32947
ESF1	-0.738398	7.57793	-4.83708	9.43615e-05	0.00506247	1.48303
SNRNP70	-0.740519	7.07539	-4.80977	0.000100589	0.00506298	1.4228
NKTR	-0.752861	7.83964	-5.10606	5.04308e-05	0.00428386	2.07338
ITGA5	-0.754654	9.9385	-3.73753	0.0012591	0.0182227	-0.954576
EFNB2	-0.757681	8.58163	-3.17907	0.00462293	0.0412242	-2.16541
MAFF	-0.759599	8.26627	-4.87361	8.66392e-05	0.00506247	1.56351
ARGLU1	-0.762932	9.58922	-4.55346	0.000183607	0.00763064	0.855609
GLYR1	-0.770266	7.48734	-6.09012	5.39909e-06	0.0021339	4.17094
SFPQ	-0.770619	9.04317	-4.02804	0.00063465	0.012665	-0.311941
TXLNGY	-0.774753	5.46021	-4.25691	0.000369562	0.0104109	0.196668
CARD8	-0.775778	8.03366	-4.69932	0.000130311	0.00601039	1.17878
MAGI1	-0.778488	7.69276	-4.6527	0.000145386	0.0064992	1.0756
NFKBIA	-0.77884	12.2171	-4.84768	9.20517e-05	0.00506247	1.50639
KDM6B	-0.789236	7.82066	-3.08405	0.00574643	0.0480283	-2.36618
CHD1	-0.795318	8.49813	-3.26152	0.00382353	0.0374095	-1.9897
STC1	-0.797325	7.37916	-4.20803	0.000414798	0.0106542	0.0879854
SPG21	-0.797402	7.79774	-5.26137	3.52154e-05	0.00373971	2.41149
PRRC2C	-0.804335	7.56584	-6.59172	1.80481e-06	0.00204395	5.19183
NDUFB8	-0.808353	8.3439	-3.19694	0.0044369	0.0402789	-2.12743
GPR116	-0.811874	9.27832	-3.05471	0.00614375	0.0499662	-2.42775
SCAF11	-0.825335	9.45104	-5.81582	9.9594e-06	0.00232987	3.5979
EMP1	-0.844873	8.95748	-3.50022	0.00219626	0.025576	-1.47437
DICER1	-0.847753	8.05261	-4.51388	0.000201541	0.00809888	0.76778
FERMT2	-0.879168	7.38212	-4.26228	0.000364902	0.0104109	0.208614
DIP2A	-0.90065	9.46475	-4.86859	8.76617e-05	0.00506247	1.55245
MCL1	-0.931299	8.66745	-5.47154	2.17372e-05	0.00328851	2.86528
FOSL2	-0.931561	8.18276	-4.09536	0.00054132	0.0119374	-0.162432
TNFAIP3	-0.943575	9.25246	-3.84678	0.000973471	0.0161834	-0.713514
ANKRD10-IT1	-0.946412	8.20888	-5.47071	2.17782e-05	0.00328851	2.86351
PXN	-0.947789	6.56553	-5.09081	5.22462e-05	0.00428386	2.04007
PLEC	-0.959699	8.80242	-4.10796	0.000525449	0.0118728	-0.134451
TMEM259	-0.961606	6.45554	-5.98965	6.74956e-06	0.00218396	3.9622
LRRFIP1	-1.0048	9.19828	-4.81887	9.84692e-05	0.00506298	1.44287
RUFY3	-1.01736	8.38307	-4.34119	0.000302864	0.00927009	0.384073
POLR1B	-1.0203	7.92553	-5.94196	7.50707e-06	0.00224365	3.86266
UGCG	-1.04141	9.64983	-4.64992	0.00014634	0.0064992	1.06943
RIOK3	-1.0999	8.93467	-4.86599	8.81944e-05	0.00506247	1.54674
NOTCH2NL	-1.1058	10.5204	-3.73007	0.00128138	0.0182789	-0.971001
UNC45A	-1.13162	7.62255	-6.21839	4.06741e-06	0.0021339	4.43543
NR4A3	-1.17006	8.3748	-3.24745	0.00394971	0.0379071	-2.01978
COL6A1	-1.18152	7.14014	-6.10231	5.25528e-06	0.0021339	4.19617
VEGFA	-1.18439	8.0324	-3.20326	0.00437291	0.0400998	-2.11399
IL1R1	-1.22595	6.2894	-3.82181	0.00103247	0.016533	-0.768678
HAUS2	-1.23672	9.63168	-5.72197	1.23048e-05	0.00253368	3.39961
JUNB	-1.24244	10.6292	-3.87962	0.000900922	0.015577	-0.640876
SLC2A3	-1.29028	7.97073	-4.07819	0.000563732	0.0120458	-0.200572
ZFP36	-1.3124	11.6311	-4.21219	0.000410743	0.0106542	0.0972319
GSN	-1.32602	10.8371	-5.54844	1.82394e-05	0.00306016	3.03013
PTGS2	-1.4056	6.28091	-3.07686	0.00584143	0.0485487	-2.38129
ADAMTS9	-1.42396	7.4094	-3.37582	0.0029344	0.0312773	-1.74407
CCNL1	-1.44458	10.1052	-4.60588	0.000162302	0.00693609	0.971856
MYC	-1.45229	9.49186	-4.3208	0.000317803	0.0095341	0.33873
LOC100272216	-1.47331	8.17288	-3.64494	0.0015651	0.0208275	-1.1581
ZNF160	-1.53909	8.55006	-6.14595	4.77174e-06	0.0021339	4.28634
RUFY2	-1.55701	7.81517	-4.43384	0.000243389	0.00867848	0.590007
FKBP5	-1.62899	7.75735	-3.9805	0.000710059	0.0131827	-0.417412
DDX3Y	-1.66148	6.64523	-3.32213	0.00332349	0.0339996	-1.85972
FBXW12	-1.70209	8.99338	-6.73459	1.32878e-06	0.00204395	5.47586
JUN	-1.73278	9.24094	-5.16528	4.39658e-05	0.0040668	2.20257
NR4A1	-1.77614	9.26118	-4.19555	0.000427214	0.0106542	0.060234
GADD45B	-1.85982	10.3122	-5.42103	2.44e-05	0.00340215	2.75664
