# Supplementary material for: HTR2B and SLC5A3 Are Specific Markers in Age-Related Osteoarthritis and Involved in Apoptosis and Inflammation of Osteoarthritis Synovial Cells
Source: Front Mol Biosci. 2021 Jun 16;8:691602. doi: 10.3389/fmolb.2021.691602 (PMC8241908; doi:10.3389/fmolb.2021.691602)
Supplement: Supplementary file 2 [file Table3.XLSX]

## Sheet: Sheet1
ACKR3
ACOT13
ACP5
ADAM9
ADAMTS5
ADAMTS9
ADAMTSL3
AIDA
AK1
ALDH2
ALOX5AP
AMIGO2
ANG
ANGPTL2
ANKH
ANKRD28
AOC3
AOX1
APLP2
APOB
APOC1
APOD
AQP1
ARGLU1
ARHGDIA
ARL4A
ASB13
ASNS
ATF1
ATP6V0B
B4GALT5
BEX4
BGN
BHLHE41
C11orf73
C14orf132
C1QBP
C3AR1
C9orf16
CASP1
CBX1
CCDC59
CCL8
CCNL1
CCR1
CD37
CD52
CD58
CD83
CDH5
CEBPD
CEMIP
CEP192
CFLAR
CHD1
CHMP5
CHORDC1
CHST7
CLDN5
CLEC1A
CNN3
COL16A1
COL1A2
COLGALT2
COX11
CRIP1
CRISPLD2
CSTA
CTSB
CTSC
CTSK
CXCL1
CXCL3
CXCL8
CYP26B1
DCLRE1C
DDX3Y
DERA
DNAJB1
DOCK2
DOCK4
DPP4
DPT
DPY19L4
DPYD
DPYSL3
DSE
DUOX2
DUSP10
DYNLL1
EAPP
EBF2
EDNRB
EFNB2
EML1
EMP1
ENPP4
ENTPD1
EPB41L3
EPHA3
EPS8
EVI2A
EVI2B
F3
FADS3
FAM198B
FAM60A
FAP
FBXL14
FCER1A
FCER1G
FCGRT
FERMT2
FHL5
FKBP5
FMO2
FOLR2
FOSL1
FOSL2
FRMD4B
FZD1
FZD10
GABARAP
GADD45B
GAL3ST4
GAP43
GAS1
GCH1
GCHFR
GDE1
GEM
GFPT2
GIMAP6
GJA4
GLIPR1
GLRX
GLT8D2
GLUL
GMFG
GNE
GPR116
GPR88
GPRASP1
GPX1
GPX3
GRN
GSAP
H1FX
HECA
HEG1
HLA-DPB1
HLA-DQB1
HNMT
HNRNPF
HOXA10
HPGDS
HSP90AB1
HSPE1
HTR2B
ICAM1
IFI27
IGF2BP2
IGFBP4
IGHM
IGLJ3
IGLV1-44
IL10RA
IL11RA
IL13RA1
IL1R1
IRAK3
IRF1
IRS1
ISCA1
ITGA5
ITPKC
JUN
JUNB
KCTD9
KDM5D
KDM6B
KIAA0430
KLF10
KLF4
LAMA2
LAMB1
LAMP2
LASP1
LBP
LILRA2
LINC00312
LMCD1
LMO2
LRRC15
LRRC2
LSM7
LST1
LTBP3
LYVE1
LYZ
MAFF
MAP3K8
MCL1
MFAP5
MLF1
MMP1
MNDA
MRC1
MT1G
MT1HL1
MT1X
MXI1
MYC
MYLK
NAP1L3
NCF1
NCF2
NCK1
NCOA3
NDNF
NDRG1
NFKBIA
NM_002155
NOV
NOX4
NPDC1
NR4A1
NR4A2
NR4A3
NRIP1
NTAN1
NUAK1
OLFM1
OLFML2B
OLR1
P2RY14
P4HB
PCMTD2
PCOLCE
PDPN
PENK
PEX11B
PFKFB3
PFN1
PIK3CA
PLA2G15
PLAU
PLEC
PLK3
PLN
PLOD2
PLSCR1
PLVAP
PLXDC1
PMAIP1
PNMAL1
PPIC
PPP1CC
PPP2R3C
PRG2
PRNP
PRRC2C
PRSS23
PSEN1
PSMB10
PSMB9
PTEN
PTGDS
PTGER4
PTGS2
PTN
PTPRD
PTPRG
PTPRO
RAB1A
RAB22A
RAN
RBBP6
RCBTB2
RERGL
RGS2
RIOK3
RLF
RMDN1
RNASE4
RNF146
RRAD
RRN3
RSL1D1
RUFY2
SAMSN1
SARAF
SAT1
SCAF11
SCML1
SCP2
SELL
SEMA3A
SEMA5A
SERPINA3
SERPINE1
SERPINH1
SERTAD2
SFPQ
SGMS1
SGPP1
SH3BGRL3
SLC2A3
SLC31A2
SLC5A3
SLC7A7
SLCO2A1
SLCO2B1
SLCO4A1
SMAD7
SMCO4
SMNDC1
SNAI2
SORBS2
SOX17
SP3
SPARC
SPON1
SRPX
SSPN
ST5
STC1
TBC1D8
TBL1XR1
TCERG1
TFEC
TGFBR3
THADA
THBS4
THEMIS2
THY1
TIAM1
TIE1
TLR2
TLR7
TM6SF1
TMED2
TMEM135
TMEM14B
TMEM165
TMEM176B
TMEM230
TMEM38B
TMEM51
TNFAIP3
TOB2
TOM1L1
TPPP3
TPSAB1
TRAF3IP2
TRAM1
TRBC1
TREM2
TRIL
TWIST1
TYMP
UGCG
USP47
VAMP8
VCAN
VEGFA
VEGFC
VGLL4
VSIG4
WARS
WIF1
WIPI1
XIST
XYLT1
YBX3
YIPF5
ZC3H13
ZFP36
ZFP36L2
ZNF160
