# Supplementary material for: HTR2B and SLC5A3 Are Specific Markers in Age-Related Osteoarthritis and Involved in Apoptosis and Inflammation of Osteoarthritis Synovial Cells
Source: Front Mol Biosci. 2021 Jun 16;8:691602. doi: 10.3389/fmolb.2021.691602 (PMC8241908; doi:10.3389/fmolb.2021.691602)
Supplement: Supplementary file 3 [file Table4.XLSX]

## Sheet: Sheet1
2021-09-10
ABI3BP
AHSA2
AMIGO2
ANKRD10-IT1
ARGLU1
ATP8B4
B3GALNT1
BAZ1B
CARD8
CCL8
CCNG2
CCNL1
CCNL2
CD83
COL6A1
COX11
CXCL1
CXCL3
CXCL8
CYP1B1
DDR2
DDX17
DDX3Y
DICER1
DIP2A
DIRAS3
EDEM3
EFNB2
EIF1AY
ENTPD1
FBXW12
FERMT2
FGF13
FHL5
FLJ42627
FMNL1
GADD45B
GMPR
GPC4
GPR88
GSN
GSTM3
GTF2H5
HADH
HAUS2
HERC5
HIBCH
HLF
HPGD
HTR2B
HYMAI
IFI44L
IL1B
IL6ST
IRF1
ITGB3BP
ITGB8
JUN
JUNB
KDM5D
KDM6B
KLF4
LCAT
LINC00339
LMNA
LOC100272216
LOX
LRRFIP1
LSM5
LTB4R2
LYZ
MAFF
MAGI1
MEIS2
MICU2
MMP14
MYC
NDUFB8
NFKBIA
NKTR
NLGN4Y
NMT2
NOTCH2NL
NOX4
NR4A1
NR4A2
P2RY14
PABPN1
PDZRN4
PLEC
PLN
PMAIP1
POLR1B
PPP1R3C
PTGS2
RIOK3
RND1
RPL37A
RUFY2
RUFY3
SAMSN1
SCAF11
SEC23A
SFPQ
SGMS1
SGPP1
SLC5A3
SLCO2B1
SMC2
SNRNP70
SOGA1
SORBS3
SP3
SPG21
SPOCK1
SYNC
TCF12
TMEM135
TMEM14B
TMEM259
TNFAIP3
TNFRSF11B
TNMD
TXLNGY
UGCG
UNC45A
USP9Y
WIF1
XIST
ZFAND1
ZFP36
ZFPM2
ZMIZ2
ZNF160
ZNF587
