# Supplementary material for: HTR2B and SLC5A3 Are Specific Markers in Age-Related Osteoarthritis and Involved in Apoptosis and Inflammation of Osteoarthritis Synovial Cells
Source: Front Mol Biosci. 2021 Jun 16;8:691602. doi: 10.3389/fmolb.2021.691602 (PMC8241908; doi:10.3389/fmolb.2021.691602)
Supplement: Supplementary file 4 [file Table1.XLSX]

## Sheet: Sheet1
ID	logFC	AveExpr	t	P.Value	adj.P.Val	B
IGLV1-44	3.44753	9.84579	7.11567	6.35957e-07	6.10204e-05	6.21618
MMP1	2.85197	7.49629	5.68909	1.38356e-05	0.000600747	3.18997
TPPP3	2.33133	9.60786	10.7691	7.94782e-10	7.20072e-07	12.6726
ANKH	2.21235	8.07037	7.3605	3.85031e-07	4.67012e-05	6.70763
PTGDS	2.20344	10.9271	8.0786	9.25683e-08	1.90607e-05	8.09923
FAP	2.06039	9.12675	6.46514	2.50834e-06	0.0001671	4.86931
CRIP1	2.04362	10.4893	8.60778	3.38309e-08	9.57836e-06	9.07716
XIST	2.03116	7.51496	3.14276	0.00507434	0.042411	-2.55919
LRRC15	1.98438	9.03226	7.03929	7.44964e-07	6.48978e-05	6.0611
COL1A2	1.93101	12.2404	7.07011	6.98829e-07	6.27505e-05	6.12377
THY1	1.84018	8.33193	9.23834	1.06867e-08	4.40099e-06	10.1907
HLA-DPB1	1.7621	11.719	8.83419	2.2238e-08	7.19559e-06	9.4834
OLR1	1.73692	6.44123	5.07001	5.66908e-05	0.00177794	1.80348
PTN	1.69264	7.27181	4.33188	0.000316787	0.0060296	0.118149
TREM2	1.57198	8.86893	9.39551	8.08082e-09	3.66061e-06	10.4598
TLR7	1.51819	7.2832	7.86828	1.39528e-07	2.52824e-05	7.69937
VEGFC	1.48589	8.36925	5.85333	9.58159e-06	0.000469561	3.55139
SLC5A3	1.47298	7.69816	7.13494	6.11149e-07	6.01849e-05	6.25517
PRSS23	1.46308	10.2282	8.54921	3.77502e-08	1.00593e-05	8.97088
HPGDS	1.46255	7.98862	9.00247	1.63495e-08	5.69719e-06	9.78067
HLA-DQB1	1.45189	10.4295	4.76938	0.000113816	0.0028307	1.11961
DPT	1.43034	10.1341	3.9061	0.000861474	0.0121952	-0.855341
BGN	1.3556	10.2779	5.58258	1.75865e-05	0.000717718	2.95402
ADAMTSL3	1.34631	8.0789	7.44429	3.24874e-07	4.32847e-05	6.87384
PCOLCE	1.3449	11.7903	7.17815	5.59094e-07	5.88999e-05	6.3424
IGLJ3	1.33649	7.47348	3.55458	0.00196107	0.0224335	-1.65006
ANGPTL2	1.33542	10.4879	6.30371	3.55634e-06	0.000217706	4.52616
VCAN	1.27692	10.2761	4.38542	0.000279377	0.00552653	0.24085
FCER1A	1.27486	6.06148	5.60862	1.65829e-05	0.000702061	3.01181
THBS4	1.25015	12.6178	8.17178	7.73262e-08	1.66804e-05	8.27434
TPSAB1	1.24377	9.29161	4.60647	0.000166457	0.00364276	0.747201
NAP1L3	1.24292	6.77086	5.42182	2.53172e-05	0.000972798	2.5957
PPIC	1.23633	9.85842	7.91676	1.2687e-07	2.49878e-05	7.79211
OLFML2B	1.20296	9.41517	5.73193	1.25675e-05	0.000558145	3.28454
C14orf132	1.19497	9.36675	5.14197	4.80289e-05	0.00162366	1.96634
EPHA3	1.19342	7.09995	6.47012	2.48163e-06	0.0001671	4.87984
LYZ	1.17604	10.61	3.93026	0.000813955	0.011595	-0.800308
XYLT1	1.15068	9.41673	3.83766	0.00101157	0.0136381	-1.01098
FOLR2	1.12765	10.7669	6.5709	1.99919e-06	0.000141505	5.09224
GAL3ST4	1.11733	8.88513	9.43529	7.5325e-09	3.66061e-06	10.5273
TBL1XR1	1.09729	6.83933	4.82779	9.93508e-05	0.0026015	1.25287
GLT8D2	1.08814	9.12215	6.59813	1.88618e-06	0.000140072	5.14939
SEMA5A	1.08706	9.00656	4.34347	0.000308287	0.00591754	0.144699
NCF1	1.07891	7.68844	5.90825	8.47961e-06	0.000431603	3.67158
FRMD4B	1.07514	7.34659	4.39813	0.000271169	0.00542422	0.269975
SPARC	1.06869	11.9174	6.2702	3.82516e-06	0.00023104	4.45452
IL11RA	1.04654	8.25771	7.84127	1.4714e-07	2.56363e-05	7.64756
DOCK4	1.04637	7.57649	5.0823	5.51056e-05	0.00175795	1.83134
LST1	1.03797	8.92292	8.6167	3.3272e-08	9.57836e-06	9.0933
EML1	1.02348	8.0522	4.30602	0.000336622	0.00624959	0.0588817
CD37	1.02237	7.86564	4.14531	0.000491068	0.00839448	-0.309182
IFI27	1.02176	10.5095	3.73362	0.00129086	0.0164721	-1.24682
GCHFR	0.994485	7.98402	3.93961	0.000796278	0.0114877	-0.779007
TM6SF1	0.981371	8.35372	4.51988	0.000203843	0.00424481	0.54894
PLXDC1	0.976989	8.23059	5.08333	5.49748e-05	0.00175795	1.83367
PENK	0.966408	6.94075	3.63287	0.00163375	0.0194249	-1.47418
ACP5	0.939921	9.89056	3.09901	0.00560631	0.0449497	-2.65378
TMEM230	0.930523	9.5668	4.30833	0.000334802	0.00624959	0.0641735
TRBC1	0.921812	7.51595	4.8065	0.000104395	0.00264428	1.20431
SLC7A7	0.921286	10.1442	5.09686	5.32868e-05	0.00173873	1.8643
GRN	0.912487	11.5873	4.71271	0.000129886	0.00303886	0.990169
APLP2	0.908102	10.3473	3.78444	0.001146	0.015004	-1.13174
LTBP3	0.905484	10.4111	3.93166	0.000811292	0.0115935	-0.79713
DOCK2	0.882491	8.01482	4.16465	0.000469243	0.00814433	-0.264915
MNDA	0.881974	7.27216	3.86609	0.000946286	0.0129507	-0.946358
FCGRT	0.874158	10.8635	5.91468	8.35939e-06	0.000430318	3.68563
DPYSL3	0.872454	9.02106	4.19008	0.000442024	0.00782175	-0.206709
SMCO4	0.870992	8.376	4.22405	0.000408108	0.00733623	-0.128917
GSAP	0.855636	7.97873	5.22057	4.00944e-05	0.00143014	2.14376
SEMA3A	0.853422	7.47768	4.51491	0.00020623	0.00426585	0.537555
TRIL	0.852823	7.00131	6.44701	2.60821e-06	0.000171235	4.83095
COL16A1	0.840522	8.01117	3.3802	0.00293989	0.0293989	-2.03867
PSMB10	0.838554	7.78355	5.02339	6.31334e-05	0.0019251	1.69779
PLA2G15	0.837041	7.16945	5.93128	8.05707e-06	0.000419523	3.72186
IL10RA	0.827129	8.85286	4.15019	0.000485461	0.00836175	-0.298002
SSPN	0.825776	7.9426	3.11354	0.0054239	0.0441737	-2.62241
NOV	0.818873	8.15871	5.2381	3.85147e-05	0.0013847	2.18326
HTR2B	0.812543	6.22157	4.74911	0.000119319	0.00292171	1.07332
TMEM51	0.808103	7.41689	5.0084	6.53589e-05	0.00196077	1.66378
BTN3A3	0.796902	6.59686	7.06977	6.99324e-07	6.27505e-05	6.12308
CLTC	0.793701	11.7609	7.58071	2.46869e-07	3.60747e-05	7.1423
ST5	0.789895	8.91255	4.72212	0.000127065	0.00303886	1.01168
ARHGAP25	0.78332	7.90891	7.37711	3.72253e-07	4.67012e-05	6.74065
PNMAL1	0.782471	6.07765	4.8252	9.99506e-05	0.00260216	1.24697
PTPRD	0.776676	7.07166	4.38306	0.000280929	0.00553308	0.235438
PSMB9	0.772824	8.76103	5.29985	3.34366e-05	0.00124154	2.32223
ADAM9	0.756873	9.47251	3.18012	0.00465901	0.0401242	-2.47804
PRMT2	0.753319	8.31122	6.37922	3.01929e-06	0.000195391	4.68709
ENTPD1	0.749861	7.41478	3.90182	0.00087017	0.0122454	-0.865079
LASP1	0.748188	10.0273	4.7136	0.000129617	0.00303886	0.992198
CD52	0.7476	8.35613	4.8325	9.82688e-05	0.0025989	1.26361
CASP1	0.747537	8.58151	4.88331	8.73284e-05	0.00241218	1.37939
MYO1F	0.74562	8.64265	5.88169	8.99542e-06	0.000452769	3.61349
SELL	0.7277	7.10059	3.66559	0.00151353	0.0184309	-1.40047
AQP1	0.727069	10.8247	3.18276	0.00463098	0.0400357	-2.4723
PTGER4	0.724788	8.99171	3.85278	0.000976319	0.0133215	-0.976628
CBX1	0.723011	8.36597	4.19927	0.000432573	0.00768453	-0.185652
NDUFA3	0.719258	9.56844	4.87552	8.89229e-05	0.00244134	1.36163
NTAN1	0.717963	8.01605	3.74093	0.00126895	0.0162382	-1.23028
MYL6B	0.717827	8.68076	7.1441	5.99716e-07	6.01849e-05	6.27368
RAP2B	0.712157	9.48208	4.8068	0.000104323	0.00264428	1.20499
PTGS1	0.708173	8.37238	5.96252	7.51791e-06	0.000415318	3.79
RGS19	0.702262	8.93169	7.49157	2.95298e-07	4.05363e-05	6.9672
DYNLL1	0.694762	11.0728	3.97756	0.000728374	0.0108537	-0.692492
AIF1	0.694264	9.16931	5.3487	2.99065e-05	0.00113846	2.43191
CD300A	0.691943	8.17026	6.3547	3.18383e-06	0.000203137	4.63494
FZD1	0.69025	7.52844	4.01416	0.000668362	0.0102307	-0.60898
PTPN6	0.686599	8.52467	6.64087	1.72191e-06	0.000130645	5.2389
TMCO3	0.68645	6.82642	4.90612	8.28263e-05	0.00231607	1.43132
ACOT13	0.685756	8.14854	3.36163	0.00306888	0.0302218	-2.07976
AK1	0.685134	9.453	3.91743	0.00083885	0.0119122	-0.829531
CRABP2	0.68464	7.53787	4.85066	9.42072e-05	0.00251035	1.30501
HEG1	0.684128	9.49521	3.08303	0.00581384	0.0462047	-2.68823
PPP1CC	0.682327	11.09	4.01573	0.000665893	0.0102307	-0.605384
SH3BGRL3	0.680577	11.0391	3.96219	0.000755159	0.0111067	-0.727551
TYMS	0.678933	7.40935	5.8506	9.63999e-06	0.000469561	3.54542
ARHGEF40	0.678223	8.68033	7.3797	3.70295e-07	4.67012e-05	6.74581
DOK2	0.675675	8.49781	5.58771	1.7384e-05	0.000715906	2.96541
RCBTB2	0.673122	7.84884	4.12896	0.000510308	0.00853861	-0.346594
PTPRF	0.654454	7.14278	5.63528	1.5616e-05	0.000667362	3.07091
TRAM1	0.65406	10.5579	3.26568	0.00382876	0.035039	-2.29112
PRKCA	0.653793	7.84796	4.86845	9.03936e-05	0.00244625	1.34554
PRNP	0.647739	9.04927	3.53505	0.00205231	0.0231268	-1.6938
CTSB	0.646206	12.3196	3.49978	0.00222782	0.0242962	-1.77267
KCNN4	0.643674	7.54025	4.60023	0.000168904	0.00367151	0.73292
CLEC4A	0.637181	5.7558	4.01407	0.000668497	0.0102307	-0.609176
LILRB2	0.634778	8.59289	6.52442	2.20841e-06	0.000153909	4.99445
HNMT	0.632466	7.59464	3.30063	0.0035328	0.0334104	-2.21433
SLC46A3	0.626909	7.95251	6.13647	5.12357e-06	0.000297561	4.16714
SELPLG	0.620799	8.16684	6.90218	9.91574e-07	8.3182e-05	5.78065
PROS1	0.617528	9.64708	3.69946	0.00139829	0.0173542	-1.32404
TRIB2	0.615951	8.27692	3.75839	0.00121811	0.015811	-1.19076
ITGAV	0.612801	10.1434	3.83213	0.00102476	0.0137142	-1.02353
UNC119B	0.61111	8.26763	3.8315	0.00102629	0.0137142	-1.02497
ALDH2	0.608366	10.605	3.16938	0.00477493	0.0409668	-2.50141
MTMR11	0.599569	7.94931	5.02211	6.33202e-05	0.0019251	1.69489
GUSB	0.595141	10.1795	4.5454	0.000192021	0.00406474	0.607387
H2AFV	0.593633	9.44492	4.44905	0.000240644	0.00493266	0.386665
GNPDA1	0.592869	8.28143	3.88056	0.000914701	0.0127495	-0.91346
SLC22A18	0.592473	8.7864	5.80427	1.06895e-05	0.00049921	3.44376
ICAM3	0.590609	7.72133	5.03267	6.17936e-05	0.00190425	1.71885
VWA5A	0.589928	9.6919	5.78343	1.11992e-05	0.000503794	3.39793
GTF2H5	0.588414	7.94175	4.73724	0.000122664	0.00297369	1.04622
CCR1	0.583414	8.87718	3.22954	0.00416019	0.0370248	-2.37025
B3GALNT1	0.581222	5.58658	6.63856	1.7304e-06	0.000130645	5.23406
RBMS3	-0.584731	8.16307	-4.32161	0.000324518	0.00612527	0.0946182
KDSR	-0.585039	8.78402	-4.14216	0.000494717	0.00842506	-0.316389
S1PR1	-0.585783	7.96358	-3.47284	0.00237177	0.0255205	-1.8328
METAP2	-0.597506	5.94404	-4.65963	0.000147014	0.00334661	0.868822
ZBTB43	-0.605614	7.94993	-5.28482	3.46061e-05	0.00126424	2.28843
EBF2	-0.607871	6.7027	-3.23193	0.0041374	0.0368945	-2.36502
IDI1	-0.607906	9.13677	-4.0222	0.000655852	0.0102097	-0.590622
NAP1L1	-0.611563	10.4345	-6.58924	1.92236e-06	0.000140163	5.13073
SRSF7	-0.618863	8.71082	-7.19417	5.40972e-07	5.83477e-05	6.37468
CD83	-0.619226	8.92572	-3.3961	0.0028337	0.0288464	-2.00343
PTP4A1	-0.624879	7.85609	-4.37268	0.000287858	0.00559656	0.211641
DUSP10	-0.630025	7.75695	-3.25896	0.00388832	0.0354408	-2.30584
NGDN	-0.635104	9.05584	-5.82454	1.02167e-05	0.000482098	3.48826
RRAGC	-0.647736	10.2211	-5.59157	1.72332e-05	0.000715906	2.97398
SLCO2A1	-0.648163	8.61081	-3.43759	0.00257396	0.026682	-1.9113
GPR116	-0.653232	8.13714	-3.65088	0.00156646	0.0190243	-1.43363
HSPD1	-0.661559	10.7619	-4.65168	0.00014977	0.00337541	0.850636
TMEM135	-0.665773	8.05561	-3.79312	0.00112291	0.0147648	-1.11206
FAM107A	-0.670914	7.63647	-4.7492	0.000119295	0.00292171	1.07352
SLC43A3	-0.673534	9.86189	-4.71187	0.000130141	0.00303886	0.988247
CDC42EP4	-0.677163	8.25834	-5.68624	1.39246e-05	0.000600747	3.18367
LONRF1	-0.677293	6.83171	-5.98661	7.12758e-06	0.000398617	3.84244
KCTD9	-0.677667	6.84582	-3.55572	0.00195589	0.0224308	-1.64751
ELF1	-0.680243	9.3296	-4.66889	0.00014387	0.00330828	0.889997
VGLL4	-0.681332	9.39374	-3.31429	0.00342327	0.0326472	-2.18425
ADA	-0.683119	8.04335	-4.86509	9.11032e-05	0.00244625	1.33787
CHORDC1	-0.69266	6.75778	-3.10238	0.00556344	0.0447645	-2.6465
FNDC4	-0.703072	8.99509	-4.77465	0.000112429	0.00281383	1.13163
FAM60A	-0.70711	8.48975	-4.66506	0.00014516	0.00332108	0.881256
PLK3	-0.718974	7.99866	-3.8325	0.00102387	0.0137142	-1.02268
RAN	-0.719107	9.23262	-3.87659	0.000923266	0.0128294	-0.922494
TMEM38B	-0.723809	5.74541	-3.94054	0.000794541	0.0114877	-0.776888
BTG3	-0.731481	7.17614	-6.76002	1.33731e-06	0.00010829	5.4871
GJA4	-0.734733	8.62005	-4.6875	0.000137753	0.0032001	0.932558
IRS1	-0.73505	6.74403	-3.12737	0.0052556	0.0433659	-2.59251
GNE	-0.736163	7.33427	-3.95859	0.000761567	0.0111647	-0.735753
SFPQ	-0.739799	8.81632	-3.9733	0.000735701	0.010894	-0.70221
DDX24	-0.744495	9.54247	-7.50348	2.88301e-07	4.05363e-05	6.99064
PLN	-0.756098	6.85216	-3.18948	0.00456032	0.0397318	-2.45767
OLFM1	-0.763697	8.42094	-4.12622	0.000513607	0.00855383	-0.352866
NDRG1	-0.766345	11.2984	-3.98627	0.000713627	0.0107638	-0.672631
TCERG1	-0.769617	7.69298	-4.00694	0.000679792	0.0103338	-0.625454
SERPINA3	-0.777498	10.0524	-3.18854	0.00457016	0.0397318	-2.45972
RSL1D1	-0.778339	8.4937	-5.78253	1.12216e-05	0.000503794	3.39597
FADS3	-0.789036	7.96287	-4.37394	0.000287008	0.00559656	0.214529
USP47	-0.793916	9.07771	-4.63833	0.000154511	0.00343106	0.820115
TBC1D8	-0.794339	8.19303	-4.96549	7.21806e-05	0.00212846	1.56632
SRPX	-0.805525	10.3299	-3.20944	0.00435646	0.0382456	-2.41415
ARL4A	-0.808974	8.73708	-5.07135	5.65151e-05	0.00177794	1.80653
EFNB2	-0.813358	8.50915	-3.51325	0.00215911	0.0239725	-1.74257
MCL1	-0.825351	8.42322	-4.9131	8.14963e-05	0.00230126	1.4472
SCML1	-0.830274	6.96464	-4.83072	9.8678e-05	0.0025989	1.25954
APOB	-0.846399	6.51212	-3.7119	0.00135816	0.016949	-1.29592
IRF1	-0.849443	8.73494	-3.14715	0.00502364	0.042154	-2.54965
CFLAR	-0.852968	9.31393	-7.88746	1.34371e-07	2.52824e-05	7.7361
IRAK3	-0.856482	6.10602	-4.13969	0.000497595	0.00844235	-0.322037
ITPKC	-0.858494	8.39432	-5.7821	1.12325e-05	0.000503794	3.39502
NCOA3	-0.860835	8.27098	-4.39712	0.00027181	0.00542422	0.267669
SNAI2	-0.864721	10.2723	-3.31168	0.00344393	0.0327752	-2.19
ASNS	-0.886741	7.21874	-3.63502	0.00162559	0.0194249	-1.46936
FHL5	-0.888328	6.8139	-4.71796	0.000128304	0.00303886	1.00217
LMCD1	-0.903766	8.84553	-5.28873	3.42981e-05	0.00126317	2.29722
NOX4	-0.938697	7.59154	-3.66723	0.00150774	0.0184098	-1.39678
NM_002155	-0.939007	9.03413	-4.21244	0.000419395	0.00750933	-0.155505
PTEN	-0.953624	6.74892	-3.34421	0.0031949	0.0311916	-2.11826
RLF	-0.965926	7.44489	-5.9504	7.72266e-06	0.000419523	3.76356
SMAD7	-0.970194	8.76088	-4.02997	0.000643983	0.0100595	-0.572874
MT1HL1	-0.982071	13.5517	-7.69653	1.95922e-07	2.9867e-05	7.3681
SAT1	-0.996731	10.9619	-6.25489	3.95489e-06	0.000235733	4.42172
ZFP36L2	-1.00285	11.7166	-5.55577	1.8685e-05	0.000749052	2.89443
ITGA5	-1.0076	9.65338	-5.06804	5.69486e-05	0.00177794	1.79903
PTPRG	-1.01168	7.44146	-3.58736	0.00181683	0.0211574	-1.57652
CLDN5	-1.01541	8.26325	-4.24696	0.000386721	0.00700739	-0.0764436
CHST7	-1.02227	7.54254	-3.24542	0.00401122	0.0362691	-2.33551
CYP26B1	-1.03523	6.999	-4.5645	0.000183624	0.00390525	0.651136
YBX3	-1.0441	11.8379	-7.72043	1.86838e-07	2.9867e-05	7.41446
ICAM1	-1.04794	8.92326	-3.26761	0.00381174	0.0349538	-2.28686
SOX17	-1.0488	6.60276	-4.03334	0.000638907	0.0100147	-0.565184
DUOX2	-1.05342	7.14282	-3.71522	0.00134767	0.0169112	-1.28843
AOX1	-1.0541	8.58658	-4.28396	0.000354523	0.00652842	0.00833263
TRAF3IP2	-1.06629	10.0484	-7.14481	5.9884e-07	6.01849e-05	6.27511
ACKR3	-1.07338	11.2582	-4.82147	0.000100823	0.00260986	1.23845
GPX3	-1.07368	12.7651	-4.81146	0.000103196	0.00264428	1.21564
TWIST1	-1.07681	6.69806	-4.08349	0.000567868	0.00915461	-0.450584
EDNRB	-1.10377	7.18217	-4.6555	0.000148439	0.00336215	0.859375
GLRX	-1.11214	10.7115	-6.31078	3.5021e-06	0.000217706	4.54127
STC1	-1.11506	7.05222	-5.26266	3.6407e-05	0.00131939	2.23857
LINC00312	-1.11731	8.35285	-4.40661	0.000265824	0.00537581	0.289424
CCL8	-1.16614	8.18821	-4.80612	0.000104487	0.00264428	1.20345
MXI1	-1.16715	10.2113	-8.22536	6.97636e-08	1.58014e-05	8.37446
MT1G	-1.1757	13.2003	-6.71241	1.47911e-06	0.00011755	5.38815
MAFF	-1.20767	8.35821	-7.75388	1.74849e-07	2.93358e-05	7.4792
CHD1	-1.2082	7.34045	-4.99774	6.69894e-05	0.00199646	1.63959
CCDC59	-1.22561	7.47219	-5.94153	7.87596e-06	0.000419523	3.74423
FMO2	-1.29033	8.69081	-4.01476	0.00066742	0.0102307	-0.607609
SERPINE1	-1.31815	8.19435	-3.37217	0.00299501	0.02978	-2.05645
VEGFA	-1.35477	7.24699	-3.9516	0.000774176	0.0112766	-0.751691
MAP3K8	-1.35986	5.83833	-4.88819	8.63457e-05	0.00239967	1.39049
TGFBR3	-1.40884	10.4545	-4.95924	7.3232e-05	0.00214026	1.55213
PMAIP1	-1.41876	6.2557	-6.75953	1.33869e-06	0.00010829	5.48609
RRAD	-1.45862	6.48901	-7.10766	6.46574e-07	6.10204e-05	6.19995
LAMA2	-1.51226	7.16147	-4.13382	0.000504507	0.00852768	-0.335466
NR4A1	-1.51893	9.39731	-5.20069	4.19661e-05	0.00146068	2.09892
EMP1	-1.52247	7.87424	-5.94403	7.83234e-06	0.000419523	3.74969
DNAJB1	-1.54068	9.79148	-6.98418	8.35447e-07	7.14071e-05	5.9487
CXCL8	-1.57864	6.43403	-5.06536	5.73021e-05	0.00177794	1.79295
JUNB	-1.60252	11.067	-6.67234	1.61043e-06	0.00012578	5.30463
PFKFB3	-1.61782	8.22248	-5.10178	5.26858e-05	0.00173873	1.87544
MT1X	-1.61878	12.601	-7.69175	1.97795e-07	2.9867e-05	7.35881
H1FX	-1.6483	9.49715	-5.84111	9.84599e-06	0.000474493	3.52462
DDX3Y	-1.69847	6.52901	-3.53803	0.00203815	0.0230245	-1.68714
FKBP5	-1.70698	7.78422	-3.61445	0.00170557	0.0201163	-1.51565
SLCO4A1	-1.81511	7.99786	-7.25259	4.79866e-07	5.30194e-05	6.49207
ADAMTS5	-1.8309	9.9541	-5.00854	6.53372e-05	0.00196077	1.6641
FOSL2	-1.85111	7.8432	-16.6243	2.92043e-13	1.32295e-09	19.8426
CCNL1	-1.86134	9.95586	-8.42984	4.72639e-08	1.18947e-05	8.7528
MFAP5	-1.86694	7.58547	-3.50363	0.00220797	0.0242189	-1.76407
CRISPLD2	-1.9848	9.54453	-6.19629	4.4945e-06	0.000264417	4.29596
CXCL3	-1.99956	6.37925	-5.723	1.28219e-05	0.000563915	3.26483
ZFP36	-2.04406	11.7556	-9.99786	2.84563e-09	1.84153e-06	11.4601
SLC2A3	-2.08105	8.12829	-5.86914	9.25001e-06	0.000460468	3.58604
NR4A2	-2.0939	7.55965	-7.35199	3.91754e-07	4.67012e-05	6.69068
RGS2	-2.10011	10.1538	-8.27181	6.38267e-08	1.52176e-05	8.46094
GCH1	-2.16631	7.06014	-4.30717	0.000335711	0.00624959	0.0615263
NFKBIA	-2.17799	12.1277	-10.2111	1.98676e-09	1.50001e-06	11.8028
JUN	-2.19334	9.71632	-6.48138	2.42223e-06	0.000166253	4.90364
PTGS2	-2.33113	6.59193	-5.1736	4.46601e-05	0.00152113	2.03779
KLF4	-2.34086	10.4483	-13.4455	1.51539e-11	3.43236e-08	16.3495
MYC	-2.47522	9.97876	-9.49474	6.78404e-09	3.66061e-06	10.6279
TNFAIP3	-2.49226	9.21172	-9.1747	1.19777e-08	4.52157e-06	10.0809
GADD45B	-3.06504	10.5864	-12.1238	9.84634e-11	1.1151e-07	14.6301
CEBPD	-3.13624	6.79444	-12.3464	7.10671e-11	1.07311e-07	14.9322
APOD	-3.9701	10.5872	-7.28902	4.45413e-07	5.17365e-05	6.56503
